# Supplementary material for: Green Synthesis of Nanoparticles Using Bio-Inspired Systems and Electrically Conductive Pattern Fabrication through Laser-Direct Writing
Source: Nanomaterials (Basel). 2022 Feb 5;12(3):545. doi: 10.3390/nano12030545 (PMC8840062; doi:10.3390/nano12030545)
Supplement: Supplementary file 1 [file nanomaterials-12-00545-s001.zip]

Archive with 1 entries (1 files):
- nanomaterials-1566808-supplementary.pdf
